# Supplementary material for: An integrative examination of psychological distress and its nutritional and visual correlates among young adults in Ghana
Source: PLoS One. 2025 Nov 17;20(11):e0329869. doi: 10.1371/journal.pone.0329869 (PMC12622780; doi:10.1371/journal.pone.0329869)
Supplement: S1 Table — (XLSX) [file pone.0329869.s001.xlsx]

## Sheet: Raw Data
Age	Sex	Marital_Status	Religion	Ethnicity	Race	Education_Attained	Iris_Colour	MH_CVD	MH_HPT	MH_Angina	MH_Stroke	MH_PVD	MH_DM	MH_Malabsorption	Ongoing_condition	Medication	Drug_Name	Drug_Dosage	Vitamins/Supplements	V/S_Name	V/S_Components	V/S_Dosage	Vision_Correction	Purpose	Duration	RE_Sphere	RE_Cylinder	RE_Axis	RE_Sphere_equivalent	LE_Sphere	LE_Cylinder	LE_Axis	LE_Sphere_equivalent	Eye_condition	Condition_Name	FOH_AMD	FOH_Glaucoma	FOH_Cataract	FOH_Refractive_Error	FOH_Other	Smoking	Second-hand_Smoke	Alcohol	Average_Consumption	Walking	PA_Walking_duration	Running	PA_Running_duration	Cycling
24	Male	Single	Protestant	Akan	Black/African	Secondary	Brown	No	No	No	No	No	No	No		No			No				None											No		No	Yes	No	Yes		Never smoked (<100 cigarettes in lifetime)	No	I never drink		Yes	140	No	0	No
23	Male	Single	Protestant	Akan	Black/African	Secondary	Brown	No	No	No	No	No	No	No	No	No			No				None											Yes	Allergic Conjunctivitis	No	No	No	No	Presbyopia	Never smoked (<100 cigarettes in lifetime)	Yes	I drink only on special occasions		Yes	500	No	0	No
24	Male	Single	Catholic	Akan	Black/African	Secondary	Brown	No	No	No	No	No	No	No		No			No				None											No		No	No	No	No		Never smoked (<100 cigarettes in lifetime)	No	I never drink		Yes	120	No	0	No
23	Male	Single	Protestant	Akan	Black/African	Secondary	Brown	No	No	No	No	No	No	No		No			No				None											No		No	No	No	No		Never smoked (<100 cigarettes in lifetime)	No	I never drink		Yes	210	Yes	60	No
21	Female	Single	Catholic	Akan	Black/African	Secondary	Brown	No	No	No	No	No	No	No		Yes	Antihistamine	1 tablet daily	Yes	Altapharma Vitamin C	Vitamin C	1 tablet daily	Glasses	Both	Full-time	0.5	-1	180	0	0.25	-0.25	180	0.12	Yes	Dry eyes	No	No	No	No		Never smoked (<100 cigarettes in lifetime)	No	I drink only on special occasions	1 unit a week	Yes	210	No	0	No
20	Male	Single	Protestant	Akan	Black/African	Secondary	Brown	No	No	No	No	No	No	No		No			No				None											No		No	No	No	Yes		Never smoked (<100 cigarettes in lifetime)	No	I never drink		Yes	135	No	0	Yes
19	Female	Single	Protestant	Akan	Black/African	Secondary	Brown	No	No	No	No	No	No	No		No			No				None											No		No	No	No	Yes		Never smoked (<100 cigarettes in lifetime)	No	I never drink		Yes	140	No	0	No
19	Female	Single	Protestant	Akan	Black/African	Secondary	Brown	No	No	No	No	No	No	No		No			No				None											No		No	No	No	No		Never smoked (<100 cigarettes in lifetime)	No	I drink only on special occasions		Yes	80	No	0	No
20	Female	Single	Protestant	Akan	Black/African	Secondary	Brown	No	No	No	No	No	No	No		No			No				Glasses	Distance activities	Full-time									No		No	No	No	No		Never smoked (<100 cigarettes in lifetime)	No	I never drink		Yes	70	No	0	No
19	Female	Single	Protestant	Akan	Black/African	Secondary	Brown	No	No	No	No	No	No	No		No			No	Women's Formula	Amylase,Biotin, Calcium, Choline,Folate,Copper,L-Glutamic Acid,Magnesium, Vitamins A, B1 B2, B6, B12, C,D3,E & K, Zinc, Iron,Pantothenic Acid, Potassium, Protease,Inositol	1 tablet daily	Glasses	Distance activities	Part-time	-2.25				0				No		No	No	No	Yes		Never smoked (<100 cigarettes in lifetime)	No	I never drink		Yes	210	No	0	No
21	Female	Single	Protestant	Akan	Black/African	Secondary	Brown	No	No	No	No	No	No	No		No			Yes	Easylife Vitamin C + Zinc	vitamin C + zinc	1 tablet daily	Glasses	Distance activities	Full-time									No		No	No	No	Yes	Presbyopia, Tropia	Never smoked (<100 cigarettes in lifetime)	No	I never drink		Yes	200	No	0	No
20	Female	Single	Protestant	Akan	Black/African	Secondary	Brown	No	No	No	No	No	No	No		No			No				None											No		No	No	No	No		Never smoked (<100 cigarettes in lifetime)	No	I never drink		Yes	630	No	0	No
19	Female	Single	Protestant	Ewe	Black/African	Secondary	Brown	No	No	No	No	No	No	No		No			No				None											No		No	No	No	No		Never smoked (<100 cigarettes in lifetime)	No	I never drink		Yes	175	No	0	No
20	Male	Single	Protestant	Akan	Black/African	Secondary	Brown	No	No	No	No	No	No	No		No			No				None											No		No	No	No	No		Never smoked (<100 cigarettes in lifetime)	No	I never drink		Yes	600	Yes	15	No
20	Female	Single	Protestant	Akan	Black/African	Secondary	Brown	No	No	No	No	No	No	No		No			Yes	Prowoman	Lactobacillus strains, Biotin, Vitamin B6, Microcrystaline cellulose, Silicon dioxide, Magnesium stearate	1 capsule twice daily	Glasses	Distance activities	Full-time	3.5				5				No		No	No	No	No		Never smoked (<100 cigarettes in lifetime)	No	I never drink		Yes	140	No	0	No
24	Female	Single	Protestant	Akan	Black/African	Secondary	Brown	No	No	No	No	No	No	No		No			Yes	Mivolis Vitamin C	Vitamin C	1 tablet daily	None											No		No	No	Yes	Yes		Never smoked (<100 cigarettes in lifetime)	No	I never drink		Yes	140	No	0	No
26	Female	Single	Protestant	Akan	Black/African	Secondary	Brown	No	No	No	No	No	No	No		No			No				None											No		No	No	No	Yes	Presbyopia	Never smoked (<100 cigarettes in lifetime)	No	I never drink		Yes	105	No	0	No
22	Male	Single	Protestant	Akan	Black/African	Secondary	Brown	No	No	No	No	No	No	No		No			No				Glasses	Distance activities	Part-time									No		No	No	No	Yes		Never smoked (<100 cigarettes in lifetime)	No	I never drink		Yes	240	No	0	Yes
20	Male	Single	Protestant	Northerner	Black/African	Secondary	Brown	No	No	No	No	No	No	No		No			No				None											No		No	No	No	Yes		Never smoked (<100 cigarettes in lifetime)	No	I never drink		Yes	280	Yes	60	Yes
21	Male	Single	Protestant	Akan	Black/African	Secondary	Brown	No	No	No	No	No	No	No		No			No				Glasses	Distance activities		0			0	-0.25			-0.25	No		No	No	No	No		Never smoked (<100 cigarettes in lifetime)	No	I never drink		Yes	140	Yes	30	No
19	Female	Single	Protestant	Akan	Black/African	Secondary	Brown	No	No	No	No	No	No	No		No			No				None											No		No	No	No	No		Never smoked (<100 cigarettes in lifetime)	No	I never drink		Yes	125	No	0	No
23	Male	Single	Protestant	Ga	Black/African	Secondary	Brown	No	No	No	No	No	No	No		No			No				Glasses	Distance activities	Full-time									No		No	No	No	Yes		Never smoked (<100 cigarettes in lifetime)	No	I never drink		Yes	280	No	0	No
21	Male	Single	Protestant	Northerner	Black/African	Secondary	Brown	No	No	No	No	No	No	No		No			No				None											No		No	No	No	No		Never smoked (<100 cigarettes in lifetime)	No	I never drink		Yes	140	No	0	No
20	Male	Single	Protestant	Akan	Black/African	Secondary	Brown	No	No	No	No	No	No	No		No			No				None											No		No	No	No	No		Never smoked (<100 cigarettes in lifetime)	No	I never drink		Yes	420	No	0	No
22	Female	Single	Protestant	Akan	Black/African	Secondary	Brown	No	No	No	No	No	No	No		No			No				None											No		No	No	No	No	Presbyopia	Never smoked (<100 cigarettes in lifetime)	No	I never drink		Yes	105	No	0	No
21	Male	Single	Protestant	Akan	Black/African	Secondary	Brown	No	No	No	No	No	No	No		No			No				None											No		No	No	No	No		Never smoked (<100 cigarettes in lifetime)	No	I never drink		Yes	210	No	0	No
22	Female	Single	Protestant	Akan	Black/African	Secondary	Brown	No	No	No	No	No	No	No		No			No				Glasses	Both	Part-time									No		No	Yes	No	Yes		Never smoked (<100 cigarettes in lifetime)	No	I never drink		Yes	150	No	0	No
25	Male	Single	Catholic	Akan	Black/African	Secondary	Brown	No	No	No	No	No	No	No		No			No				None											No		No	No	No	Yes		Never smoked (<100 cigarettes in lifetime)	No	I never drink		Yes	1800	No	0	No
20	Female	Single	Protestant	Akan	Black/African	Secondary	Brown	No	No	No	No	No	No	No		No			No				Glasses	Both	Full-time									No		No	No	No	Yes		Never smoked (<100 cigarettes in lifetime)	No	I never drink		Yes	180	No	0	No
23	Female	Single	Protestant	Ewe	Black/African	Secondary	Brown	No	No	No	No	No	No	No		No			Yes	Zincovit	Vitamins A,D3 & E, Thiamine, Nitrate, Riboflavin, Pyridoxine, Hydrochloride, Cyanocobalamin, Nicotinamide, Calcuim, Pantothenate, Ascorbic Acid	1 tablet daily	None											No		No	Yes	Yes	Yes	Presbyopia	Never smoked (<100 cigarettes in lifetime)	No	I drink only on special occasions		Yes	90	No	0	No
24	Male	Single	Protestant	Akan	Black/African	Secondary	Brown	No	No	No	No	No	No	No		No			No				None											No		No	No	No	Yes	Pterygium	Never smoked (<100 cigarettes in lifetime)	No	I drink only on special occasions		Yes	90	No	0	No
24	Male	Single	Protestant	Akan	Black/African	Secondary	Brown	No	No	No	No	No	No	No		No			Yes	Bioferon	Ferric Ammonium Citrate, Cyanobalamin, Folic Acid, Sorbitol Solution	10ml daily	Glasses	Both	Full-time	-1.25	-0.5	180	-1.5	-1.25	-0.5	180	-1.5	No		No	No	No	Yes		Never smoked (<100 cigarettes in lifetime)	No	I never drink		Yes	420	No	0	No
24	Male	Single	Protestant	Akan	Black/African	Secondary	Brown	No	No	No	No	No	No	No		No			No				None											No		No	No	No	No		Never smoked (<100 cigarettes in lifetime)	Yes	I drink only on special occasions	1 unit a week	Yes	420	Yes	120	No
23	Male	Single	Catholic	Northerner	Black/African	Secondary	Brown	No	No	No	No	No	No	No		No			No				None											No		No	No	No	Yes		Never smoked (<100 cigarettes in lifetime)	No	I drink once or twice a month	1 unit a week	Yes	105	No	0	No
22	Female	Single	Protestant	Other	Black/African	Secondary	Brown	No	No	No	No	No	No	No	No	No			No				None											No		No	Yes	Yes	Yes		Never smoked (<100 cigarettes in lifetime)	No	I never drink		Yes	210	No	0	No
23	Female	Single	Catholic	Akan	Black/African	Secondary	Brown	No	No	No	No	No	No	No		No			No				Glasses	Both	Part-time	-0.5				-0.5				No		No	No	No	Yes		Never smoked (<100 cigarettes in lifetime)	No	I never drink		Yes	140	No	0	No
22	Male	Single	Protestant	Akan	Black/African	Secondary	Brown	No	No	No	No	No	No	No		No			No				None											No		No	No	Yes	Yes		Never smoked (<100 cigarettes in lifetime)	No	I drink once or twice a month		Yes	280	No	0	No
24	Male	Single	Protestant	Akan	Black/African	Secondary	Brown	No	No	No	No	No	No	No		No			No				None											No		No	No	Yes	Yes		Never smoked (<100 cigarettes in lifetime)	No	I drink only on special occasions		Yes	0	No	0	No
20	Female	Single	Catholic	Ewe	Black/African	Secondary	Brown	No	No	No	No	No	No	No		No			No				None											No		No	No	No	Yes		Never smoked (<100 cigarettes in lifetime)	No	I never drink		Yes	150	Yes	30	No
23	Female	Single	Protestant	Ewe	Black/African	Secondary	Brown	No	No	No	No	No	No	No		Yes	Buscopan	250mg every 2 weeks	Yes	Zincovit	Vitamins A,D3 & E, Thiamine, Nitrate, Riboflavin, Pyridoxine, Hydrochloride, Cyanocobalamin, Nicotinamide, Calcuim, Pantothenate, Ascorbic Acid	1 tablet per week	Glasses	Near activities	Occasionally									No		No	No	No	Yes		Never smoked (<100 cigarettes in lifetime)	No	I never drink		Yes	200	Yes	30	No
24	Male	Single	Protestant	Akan	Black/African	Secondary	Brown	No	No	No	No	No	No	No		No			No				None											No		No	No	No	No		Never smoked (<100 cigarettes in lifetime)	No	I never drink		Yes	70	No	0	No
25	Male	Single	Protestant	Akan	Black/African	Secondary	Brown	No	No	No	No	No	No	No		No			No				None											No		No	No	No	No		Never smoked (<100 cigarettes in lifetime)	No	I never drink		Yes	900	No	0	No
19	Male	Single	Protestant	Akan	Black/African	Secondary	Brown	No	No	No	No	No	No	No		No			No				None											No		No	Yes	Yes	No		Never smoked (<100 cigarettes in lifetime)	No	I never drink		Yes	100	No	0	No
23	Female	Single	Protestant	Akan	Black/African	Secondary	Brown	No	No	No	No	No	No	No		No			No				Glasses	Both	Full-time	1				1				No		No	No	No	Yes		Never smoked (<100 cigarettes in lifetime)	No	I drink only on special occasions		Yes	1200	No	0	No
23	Female	Single	Catholic	Akan	Black/African	Secondary	Brown	No	No	No	No	No	No	No		No			No				None											No		No	No	No	No		Never smoked (<100 cigarettes in lifetime)	No	I never drink		Yes	30	No	0	No
28	Male	Single	Protestant	Akan	Black/African	Secondary	Brown	No	No	No	No	No	No	No		No			No				None											No		No	No	No	No		Never smoked (<100 cigarettes in lifetime)	No	I never drink		Yes	300	No	0	No
24	Female	Single	Protestant	Akan	Black/African	Secondary	Brown	No	No	No	No	No	No	No		No			No				None											No		No	No	No	Yes		Never smoked (<100 cigarettes in lifetime)	No	I never drink		Yes	119	No	0	No
19	Male	Single	Protestant	Akan	Black/African	Secondary	Brown	No	No	No	No	No	No	No		No			No				None											No		No	No	No	No		Never smoked (<100 cigarettes in lifetime)	No	I never drink		Yes	210	No	0	No
23	Male	Single	Protestant	Ewe	Black/African	Secondary	Brown	No	No	No	No	No	No	No		No			No				None											No		No	No	No	No		Never smoked (<100 cigarettes in lifetime)	No	I never drink		Yes	140	No	0	No
22	Male	Single	Protestant	Akan	Black/African	Secondary	Brown	No	No	No	No	No	No	No		No			No				None											No		No	No	No	No		Never smoked (<100 cigarettes in lifetime)	No	I never drink		Yes	240	No	0	No
22	Female	Single	Protestant	Akan	Black/African	Secondary	Brown	No	No	No	No	No	No	No		No			No				None											No		No	Yes	No	No		Never smoked (<100 cigarettes in lifetime)	No	I never drink		Yes	210	No	0	No
24	Male	Single	Protestant	Akan	Black/African	Secondary	Brown	No	No	No	No	No	No	No		No			No				None											No		No	No	No	No		Never smoked (<100 cigarettes in lifetime)	No	I never drink		Yes	350	No	0	No
20	Male	Single	Protestant	Akan	Black/African	Secondary	Brown	No	No	No	No	No	No	No		No			Yes	Calcigen D3	Vitamin D3 - Cholecalciferol	1 capsule daily, 30 minutes after meal	Glasses	Distance activities	Part-time									No		No	No	No	No		Never smoked (<100 cigarettes in lifetime)	No	I drink only on special occasions		Yes	21	No	0	No
22	Male	Single	Protestant	Akan	Black/African	Secondary	Brown	No	No	No	No	No	No	No		No			No				None											No		No	No	No	Yes		Never smoked (<100 cigarettes in lifetime)	No	I never drink		Yes	630	No	0	No
23	Male	Single	Protestant	Akan	Black/African	Secondary	Brown	No	No	No	No	No	No	No		No			No				Glasses											No		No	No	No	No		Never smoked (<100 cigarettes in lifetime)	Yes	I never drink		Yes	240	No	0	No
19	Male	Single	Protestant	Akan	Black/African	Secondary	Brown	No	No	No	No	No	No	No		No			No				None											No		No	No	No	No		Never smoked (<100 cigarettes in lifetime)	Yes	I never drink		Yes	30	No	0	No
21	Male	Single	Protestant	Akan	Black/African	Secondary	Brown	No	No	No	No	No	No	No		No			No				None											No		No	No	No	No		Never smoked (<100 cigarettes in lifetime)	Yes	I never drink		Yes	1260	No	0	No
21	Female	Single	Protestant	Ga	Black/African	Secondary	Brown	No	No	No	No	No	No	No		No			No				None											No		No	No	No	No		Never smoked (<100 cigarettes in lifetime)	Yes	I never drink		Yes	180	No	0	No
22	Male	Single	Protestant	Northerner	Black/African	Secondary	Brown	No	No	No	No	No	No	No		No			No				None											No		No	No	No	No		Never smoked (<100 cigarettes in lifetime)	No	I never drink		Yes	140	No	0	No
19	Male	Single	Protestant	Akan	Black/African	Secondary	Brown	No	No	No	No	No	No	No		No			No				None											No		No	No	No	No		Never smoked (<100 cigarettes in lifetime)	No	I never drink		Yes	80	No	0	No
19	Female	Single	Protestant	Ewe	Black/African	Secondary	Brown	No	No	No	No	No	No	No		No			No				None											No		Yes	No	No	Yes		Never smoked (<100 cigarettes in lifetime)	No	I never drink		Yes	280	No	0	No
20	Female	Single	Protestant	Akan	Black/African	Secondary	Brown	No	No	No	No	No	No	No		No			Yes	Altapharma Multivitamin + Mineral	Vitamins B1,B2,B6,B12,C&E, Folate, Biotin,Niacin, Calcium, Magnesium,Phosphate, Pantothenate	1 tablet daily	None											No		No	No	No	No		Never smoked (<100 cigarettes in lifetime)	No	I never drink		Yes	420	No	0	No
19	Male	Single	Protestant	Akan	Black/African	Secondary	Brown	No	No	No	No	No	No	No		No			Yes	Mivolis Vitamin C	Vitamin C	1 tablet daily	None											No		No	No	No	No		Never smoked (<100 cigarettes in lifetime)	No	I never drink		Yes	420	Yes	60	No
18	Female	Single	Protestant	Akan	Black/African	Secondary	Brown	No	No	No	No	No	No	No		No			No				Glasses	Both	Part-time	0.5				0.5				No		No	No	No	No		Never smoked (<100 cigarettes in lifetime)	No	I never drink		Yes	315	No	0	No
19	Male	Single	Catholic	Akan	Black/African	Secondary	Brown	No	No	No	No	No	No	No		No			No				None											No		No	No	No	No		Never smoked (<100 cigarettes in lifetime)	No	I never drink		Yes	1500	No	0	No
21	Male	Single	Protestant	Akan	Black/African	Secondary	Brown	No	No	No	No	No	No	No		No			No				None											No		No	No	No	No		Never smoked (<100 cigarettes in lifetime)	No	I never drink		Yes	210	No	0	No
19	Female	Single	Protestant	Akan	Black/African	Secondary	Brown	No	No	No	No	No	No	No		No			No				None											No		No	No	No	Yes		Never smoked (<100 cigarettes in lifetime)	No	I never drink		Yes	105	Yes	20	No
19	Male	Single	Catholic	Ewe	Black/African	Secondary	Brown	No	No	No	No	No	No	No		No			No				None											No		No	No	No	No		Never smoked (<100 cigarettes in lifetime)	Yes	I drink only on special occasions	1 unit a week	Yes	210	No	0	Yes
20	Male	Single	Protestant	Akan	Black/African	Secondary	Brown	No	No	No	No	No	No	No		No			No				None											No		No	No	No	No		Never smoked (<100 cigarettes in lifetime)	No	I never drink		Yes	150	No	0	No
19	Female	Single	Protestant	Akan	Black/African	Secondary	Brown	No	No	No	No	No	No	No		No			No				None											No		No	No	No	No		Never smoked (<100 cigarettes in lifetime)	No	I never drink		Yes	250	No	0	No
18	Female	Single	Protestant	Akan	Black/African	Secondary	Brown	No	No	No	No	No	No	No		No			No				None											No		No	No	No	No		Never smoked (<100 cigarettes in lifetime)	No	I never drink		Yes	150	No	0	No
20	Female	Single	Catholic	Other	Black/African	Secondary	Brown	No	No	No	No	No	No	No		No			No				Glasses	Distance activities	Full-time									No		No	No	No	No		Never smoked (<100 cigarettes in lifetime)	No	I never drink		Yes	420	No	0	No
21	Male	Single	Protestant	Akan	Black/African	Secondary	Brown	No	No	No	No	No	No	No		No			No				None											No		No	No	No	No		Never smoked (<100 cigarettes in lifetime)	No	I never drink		Yes	420	No	0	No
21	Female	Single	Protestant	Akan	Black/African	Secondary	Brown	No	No	No	No	No	No	No		No			No				Glasses	Both	Part-time	0.25				0.25				No		No	No	No	No		Never smoked (<100 cigarettes in lifetime)	No	I never drink		Yes	40	No	0	No
21	Female	Single	Other	Akan	Black/African	Secondary	Brown	No	No	No	No	No	No	No	No	No			No				Glasses	Both	Full-time	-0.25	-0.25	180	-0.375	-0.25	-0.25	180	-0.375	No		No	No	No	No		Never smoked (<100 cigarettes in lifetime)	Yes	I never drink		Yes	210	No	0	No
22	Male	Single	Protestant	Akan	Black/African	Secondary	Brown	No	No	No	No	No	No	No		No			No				Glasses	Both	Full-time	0	-0.5	180	-0.25	0	-0.5	180	-0.25	No		No	No	No	No		Never smoked (<100 cigarettes in lifetime)	No	I never drink		Yes	700	No	0	No
23	Female	Single	Protestant	Akan	Black/African	Secondary	Brown	No	No	No	No	No	No	No		No			Yes	Citro-C	Ascorbic Acid	1 tablets twice daily	None											No		No	No	No	No		Never smoked (<100 cigarettes in lifetime)	No	I never drink		Yes	60	No	0	No
23	Male	Single	Protestant	Ewe	Black/African	Secondary	Brown	No	No	No	No	No	No	No		No			No				None											No		No	No	No	No		Never smoked (<100 cigarettes in lifetime)	No	I never drink		Yes	210	Yes	10	No
22	Female	Single	Catholic	Akan	Black/African	Secondary	Brown	No	No	No	No	No	No	No		No			No				None											No		No	No	No	Yes		Never smoked (<100 cigarettes in lifetime)	No	I never drink		Yes	360	No	0	No
22	Male	Single	Protestant	Akan	Black/African	Secondary	Brown	No	No	No	No	No	No	No		No			No				Glasses	Distance activities	Part-time	1.25	-1.25	180	0.625	0.75	-0.75	180	0.375	No		No	Yes	No	Yes		Never smoked (<100 cigarettes in lifetime)	No	I never drink		Yes	70	Yes	60	No
21	Female	Single	Protestant	Akan	Black/African	Secondary	Brown	No	No	No	No	No	No	No		No			Yes	Centrum multivitamin	Vitamins A,B1,B2,B3,B6,B12,C,D,E,K,Biotin,Folate,Pantothenic Acid,Calcium,Iron,Phosphorus,Iodine,Magnesium,Zinc,Selenium,Copper,Manganese,Chromium,Molybdenum,Chloride,Potassium	1 capsule once per day	Glasses	Both	Occasionally	-1				0				Yes	Dry eyes	No	No	Yes	Yes		Never smoked (<100 cigarettes in lifetime)	No	I never drink		Yes	105	No	0	No
22	Female	Single	Protestant	Akan	Black/African	Secondary	Brown	No	No	No	No	No	No	No		No			Yes	Valupak Vitamin C	Vitamin C	1 tablet daily	None											No		No	No	No	Yes		Never smoked (<100 cigarettes in lifetime)	No	I never drink		Yes	70	No	0	No
21	Female	Single	Protestant	Akan	Black/African	Secondary	Brown	No	No	No	No	No	No	No		No			No				None											No		No	Yes	No	Yes		Never smoked (<100 cigarettes in lifetime)	No	I never drink		Yes	150	No	0	No
20	Female	Single	Protestant	Ewe	Black/African	Secondary	Brown	No	No	No	No	No	No	No		No			No				None											No		No	No	No	Yes		Never smoked (<100 cigarettes in lifetime)	No	I never drink		Yes	140	No	0	No
19	Female	Single	Protestant	Akan	Black/African	Secondary	Brown	No	No	No	No	No	No	No		No			No				Glasses	Distance activities	Full-time	-2.75	-0.25	90	-2.875	-2.75	-0.2	90	-2.875	No		No	No	No	No		Never smoked (<100 cigarettes in lifetime)	No	I never drink		Yes	70	No	0	No
20	Female	Single	Protestant	Akan	Black/African	Secondary	Brown	No	No	No	No	No	No	No		No			No				None											No		No	No	No	No		Never smoked (<100 cigarettes in lifetime)	No	I never drink		Yes	105	No	0	No
19	Male	Single	Protestant	Ewe	Black/African	Secondary	Brown	No	No	No	No	No	No	No		No			No				None											No		No	No	No	No		Never smoked (<100 cigarettes in lifetime)	No	I never drink		Yes	180	No	0	No
23	Male	Single	Protestant	Akan	Black/African	Secondary	Brown	No	No	No	No	No	No	No		No			No				None											No		No	Yes	No	No		Never smoked (<100 cigarettes in lifetime)	No	I never drink		Yes	350	No	0	No
20	Male	Single	Protestant	Akan	Black/African	Secondary	Brown	No	No	No	No	No	No	No		No			No				None											No		No	No	No	No		Never smoked (<100 cigarettes in lifetime)	Yes	I never drink		Yes	250	No	0	No
22	Male	Single	Protestant	Ga	Black/African	Secondary	Brown	No	No	No	No	No	No	No		No			No				None											No		No	No	Yes	Yes		Never smoked (<100 cigarettes in lifetime)	No	I never drink		Yes	420	No	0	No
19	Female	Single	Catholic	Akan	Black/African	Bachelor's Degree	Brown	No	No	No	No	No	No	No		Yes	Tres-orix	10ml daily	No				Glasses	Both	Part-time	0.25	-1	105	-0.25	-0.25	-1	75	-0.25	No		No	No	No	Yes		Never smoked (<100 cigarettes in lifetime)	No	I never drink		Yes	100	No	0	No
20	Female	Single	Protestant	Akan	Black/African	Secondary	Brown	No	No	No	No	No	No	No		No			Yes	Dayas Detox	Psyllium husk,Apple juice powder,Soyabean protein isolate,Prune juice powder,Broccoli powder,L-phenylalanine,Ginseng extract,Blueberry extract,Garcinia extract,Pomegranate extract,Cactys extract,Emblica extract,Sucralose	1 capsule twice daily (an hour before breakfast and two hours after supper)	Glasses	Both	Full-time									Yes	Allergic Conjunctivitis	No	No	No	Yes		Never smoked (<100 cigarettes in lifetime)	No	I never drink		Yes	175	No	0	No
20	Male	Single	Protestant	Ewe	Black/African	Secondary	Brown	No	No	No	No	No	No	No		No			No				Glasses	Distance activities	Part-time									No		No	No	No	Yes		Never smoked (<100 cigarettes in lifetime)	No	I never drink		Yes	245	No	0	No
18	Female	Single	Protestant	Akan	Black/African	Secondary	Brown	No	No	No	No	No	No	No		No			Yes	Purh-plle Tea		1 teabag per day	Glasses	Distance activities	Part-time									No		No	No	No	Yes		Never smoked (<100 cigarettes in lifetime)	No	I never drink		Yes	35	No	0	No
19	Female	Single	Catholic	Other	Black/African	Secondary	Brown	No	No	No	No	No	No	No		No			No				Glasses	Both	Full-time									No		No	Yes	No	Yes		Never smoked (<100 cigarettes in lifetime)	No	I never drink		Yes	300	No	0	No
20	Female	Single	Protestant	Akan	Black/African	Secondary	Brown	No	No	No	No	No	No	No		No			No				None											No		No	No	No	No		Never smoked (<100 cigarettes in lifetime)	No	I never drink		Yes	100	No	0	No
20	Female	Single	Protestant	Akan	Black/African	Secondary	Brown	No	No	No	No	No	No	No		No			No				Glasses	Both	Part-time									Yes	Acute Scleritis (Right Eye)	Yes	No	No	Yes		Never smoked (<100 cigarettes in lifetime)	Yes	I never drink		Yes	140	No	0	No
22	Male	Single	Protestant	Akan	Black/African	Secondary	Brown	No	No	No	No	No	No	No		No			Yes	LEENA Capsule	Cyproheptadine, Vitamin B12, Lysine	1 capsule daily	None											No		No	No	No	No		Never smoked (<100 cigarettes in lifetime)	No	I never drink		Yes	280	No	0	No
18	Male	Single	Protestant	Akan	Black/African	Secondary	Brown	No	No	No	No	No	No	No		No			Yes	Cellgevity	Riboceine,Aloe Extract,Resveratrol,Broccoli seed extract,Alpha Lipoic Acid,Tumeric root extract,Grape seed extract,Quercetin,Milk thistle,Vitamin C,Selenomethionine,Cordyceps,Black pepper	2 tablets twice daily	None											No		No	No	No	Yes		Never smoked (<100 cigarettes in lifetime)	No	I never drink		Yes	150	No	0	No
19	Female	Single	Protestant	Akan	Black/African	Secondary	Brown	No	No	No	No	No	No	No	No	No			No				None											No		No	No	No	No		Never smoked (<100 cigarettes in lifetime)	No	I never drink		Yes	140	No	0	No
19	Male	Single	Protestant	Guan	Black/African	Secondary	Brown	No	No	No	No	No	No	No		No			No				None											No		No	No	No	No		Never smoked (<100 cigarettes in lifetime)	No	I never drink		Yes	210	No	0	No
22	Male	Single	Catholic	Ga	Black/African	Secondary	Brown	No	No	No	No	No	No	No		No			No				None											No		No	No	No	No		Never smoked (<100 cigarettes in lifetime)	No	I never drink		Yes	840	Yes	60	No
20	Male	Single	Protestant	Akan	Black/African	Secondary	Brown	No	No	No	No	No	No	No		No			No				None											No		No	No	No	Yes		Never smoked (<100 cigarettes in lifetime)	No	I drink only on special occasions		Yes	105	No	0	No
19	Female	Single	Protestant	Ewe	Black/African	Secondary	Brown	No	No	No	No	No	No	No		No			No				None											No		No	No	No	No		Never smoked (<100 cigarettes in lifetime)	No	I never drink		Yes	630	No	0	No
21	Male	Single	Protestant	Akan	Black/African	Secondary	Brown	No	No	No	No	No	No	No		No			No				Glasses	Near activities	Part-time									No		No	No	No	No		Never smoked (<100 cigarettes in lifetime)	No	I never drink		Yes	100	No	0	No
19	Female	Single	Protestant	Other	Black/African	Secondary	Brown	No	No	No	No	No	No	No		Yes	Skyclav	1 tablet twice daily	Yes	Altapharma Magnesium + Vitamin C+ Vitamin E	Magnesium, Vitamins C & E	1 tablet once daily	None											No		No	No	No	No	Presbyopia	Never smoked (<100 cigarettes in lifetime)	No	I drink only on special occasions		Yes	150	No	0	No
20	Female	Single	Protestant	Akan	Black/African	Secondary	Brown	No	No	No	No	No	No	No		No			No				None											No		Yes	No	No	Yes		Never smoked (<100 cigarettes in lifetime)	Yes	I never drink		Yes	90	Yes	10	No
21	Male	Single	Protestant	Ewe	Black/African	Secondary	Brown	No	No	No	No	No	No	No		Yes	Flucloxacillin	1 tablet four times daily	No				None											No		No	No	No	No	Retina Detachment	Never smoked (<100 cigarettes in lifetime)	No	I never drink		Yes	630	No	0	No
20	Male	Single	Muslim	Akan	Black/African	Secondary	Brown	No	No	No	No	No	No	No		No			Yes	Altapharma Vitamin C	Vitamin C	1 tablet once daily	None											No		No	No	No	Yes		Never smoked (<100 cigarettes in lifetime)	No	I never drink		Yes	150	No	0	No
19	Male	Single	Protestant	Akan	Black/African	Secondary	Brown	No	No	No	No	No	No	No		No			No				None											No		No	No	No	No		Never smoked (<100 cigarettes in lifetime)	No	I never drink		Yes	35	No	0	No
19	Male	Single	Protestant	Akan	Black/African	Secondary	Brown	No	No	No	No	No	No	No		No			No				None											No		No	No	No	No		Never smoked (<100 cigarettes in lifetime)	No	I never drink		Yes	140	No	0	No
19	Female	Single	Protestant	Akan	Black/African	Secondary	Brown	No	No	No	No	No	No	No		No			No				None											No		No	No	No	No		Never smoked (<100 cigarettes in lifetime)	No	I never drink		Yes	210	No	0	No
18	Female	Single	Protestant	Other	Black/African	Secondary	Brown	No	No	No	No	No	No	No		No			No				None											No		No	No	No	No		Never smoked (<100 cigarettes in lifetime)	No	I never drink		Yes	100	No	0	No
18	Female	Single	Protestant	Akan	Black/African	Secondary	Brown	No	No	No	No	No	No	No		No			No				None											No		No	No	No	No		Never smoked (<100 cigarettes in lifetime)	No	I never drink		Yes	840	No	0	No
20	Female	Single	Protestant	Akan	Black/African	Secondary	Brown	No	No	No	No	No	No	No		No			No				Glasses	Distance activities	Full-time									No		No	No	No	Yes		Never smoked (<100 cigarettes in lifetime)	No	I never drink		Yes	192	No	0	No
20	Male	Single	Protestant	Akan	Black/African	Secondary	Brown	No	No	No	No	No	No	No		No			No				None											No		No	No	No	No		Never smoked (<100 cigarettes in lifetime)	No	I never drink		Yes	315	No	0	No
20	Male	Single	Protestant	Akan	Black/African	Secondary	Brown	No	No	No	No	No	No	No		No			No				None											No		No	No	No	Yes		Never smoked (<100 cigarettes in lifetime)	No	I never drink		Yes	210	No	0	No
20	Male	Single	Catholic	Other	Black/African	Secondary	Brown	No	No	No	No	No	No	No		No			No				None											No		No	No	No	No		Never smoked (<100 cigarettes in lifetime)	No	I never drink		Yes	315	Yes	90	No
22	Female	Single	Protestant	Akan	Black/African	Secondary	Brown	No	No	No	No	No	No	No		Yes	Victory Garlic Mixture	10ml twice daily	No				None											No		No	No	No	No		Never smoked (<100 cigarettes in lifetime)	Yes	I never drink		Yes	210	No	0	No
21	Female	Single	Protestant	Akan	Black/African	Secondary	Brown	No	No	No	No	No	No	No		No			No				None											No		No	Yes	No	No		Never smoked (<100 cigarettes in lifetime)	No	I never drink		Yes	14	No	0	No
21	Female	Single	Protestant	Akan	Black/African	Secondary	Brown	No	No	No	No	No	No	No		No			No				Glasses	Distance activities	Part-time	0.75	-0.75	102	0.5	-1				No		No	No	No	No		Never smoked (<100 cigarettes in lifetime)	No	I drink only on special occasions	1 unit a week	Yes	120	No	0	No
21	Female	Single	Protestant	Akan	Black/African	Secondary	Brown	No	No	No	No	No	No	No		No			No				Glasses	Distance activities	Part-time	-0.25	-0.25	180	-1.2	-0.25	-0.25	180	-1.2	No		No	No	No	Yes		Never smoked (<100 cigarettes in lifetime)	No	I never drink		Yes	600	No	0	No
23	Female	Single	Protestant	Akan	Black/African	Secondary	Brown	No	No	No	No	No	No	No		No			No				None											No		No	No	No	Yes		Never smoked (<100 cigarettes in lifetime)	No	I never drink		Yes	300	No	0	No
22	Female	Single	Catholic	Akan	Black/African	Secondary	Brown	No	No	No	No	No	No	No		No			No				None											No		No	No	No	Yes		Never smoked (<100 cigarettes in lifetime)	No	I never drink		Yes	210	No	0	No
22	Female	Single	Protestant	Ewe	Black/African	Secondary	Brown	No	No	No	No	No	No	No		No			No				Glasses	Distance activities	Full-time	0.25				4	0.5	180	4.25	No		No	No	No	Yes		Never smoked (<100 cigarettes in lifetime)	No	I never drink		Yes	630	No	0	No
20	Female	Single	Protestant	Akan	Black/African	Secondary	Brown	No	No	No	No	No	No	No		Yes	Mycovin	1 tablet daily	No				None											No		No	No	No	Yes		Never smoked (<100 cigarettes in lifetime)	No	I never drink		Yes	560	No	0	No
23	Male	Single	Catholic	Northerner	Black/African	Secondary	Brown	No	No	No	No	No	No	No		No			No				None											No		No	No	No	Yes		Never smoked (<100 cigarettes in lifetime)	No	I drink only on special occasions	1 unit a week	Yes	630	No	0	No
23	Male	Single	Protestant	Akan	Black/African	Secondary	Brown	No	No	No	No	No	No	No		Yes	NSAID	1 tablet twice daily	No				None											No		No	No	No	No		Never smoked (<100 cigarettes in lifetime)	No	I never drink		Yes	210	No	0	No
25	Male	Single	Catholic	Northerner	Black/African	Secondary	Brown	No	Yes	No	No	No	No	No	Yes	Yes	Lisinopril (10mg)	1 tablet daily	No				Glasses	Distance activities	Part-time	0.25				0.25				No		No	No	Yes	No		Never smoked (<100 cigarettes in lifetime)	No	I never drink		Yes	315	No	0	No
24	Male	Single	Protestant	Akan	Black/African	Secondary	Brown	No	No	No	No	No	No	No		No			No				None											No		No	No	No	Yes		Never smoked (<100 cigarettes in lifetime)	No	I never drink		Yes	560	No	0	No
22	Male	Single	Catholic	Akan	Black/African	Secondary	Brown	No	No	No	No	No	No	No		No			Yes	Citro-C	Ascorbic Acid	1 tablet twice dily	None											No		No	No	No	No		Never smoked (<100 cigarettes in lifetime)	No	I never drink		Yes	750	Yes	600	No
21	Male	Single	Protestant	Akan	Black/African	Secondary	Brown	No	No	No	No	No	No	No		No			No				None											No		No	No	No	Yes		Never smoked (<100 cigarettes in lifetime)	No	I never drink		Yes	1260	Yes	30	No
22	Female	Single	Catholic	Akan	Black/African	Bachelor's Degree	Brown	No	No	No	No	No	No	No		No			No				None											No		No	No	No	Yes		Never smoked (<100 cigarettes in lifetime)	No	I never drink		Yes	50	No	0	No
21	Male	Single	Other	Akan	Black/African	Secondary	Brown	No	No	No	No	No	No	No		Yes	Tenofovir	300mg per day	No				Glasses	Distance activities	Full-time	-1.75				-1.75				No		No	No	No	Yes		Never smoked (<100 cigarettes in lifetime)	No	I never drink		Yes	35	No	0	No
18	Female	Single	Protestant	Akan	Black/African	Secondary	Brown	No	No	No	No	No	No	No		No			No				Glasses	Distance activities	Part-time									No		No	No	No	Yes		Never smoked (<100 cigarettes in lifetime)	No	I never drink		Yes	300	No	0	No
19	Female	Single	Protestant	Akan	Black/African	Secondary	Brown	No	No	No	No	No	No	No		No			No				None											No		No	No	No	No		Never smoked (<100 cigarettes in lifetime)	No	I never drink		Yes	240	No	0	No
22	Female	Single	Protestant	Akan	Black/African	Secondary	Brown	No	No	No	No	No	No	No		Yes	Amoxiclav	1 tablet twice daily	Yes	Vitafol	Folic Acid	1 tablet once daily	Glasses	Distance activities	Occasionally	0	-0.5	180	-0.25	0				No		No	No	No	No		Never smoked (<100 cigarettes in lifetime)	Yes	I never drink		Yes	600	No	0	No
21	Male	Single	Catholic	Akan	Black/African	Secondary	Brown	No	No	No	No	No	No	No		No			No				Contact Lenses	Distance activities	Part-time									No		No	No	No	No		Never smoked (<100 cigarettes in lifetime)	No	I never drink		Yes	1920	No	0	No
20	Male	Single	Protestant	Akan	Black/African	Secondary	Brown	No	No	No	No	No	No	No		No			No				None											No		No	No	No	No		Never smoked (<100 cigarettes in lifetime)	Yes	I never drink		Yes	252	No	0	No
18	Male	Single	Catholic	Northerner	Black/African	Secondary	Brown	No	No	No	No	No	No	No		No			No				None											No		No	No	No	No		Never smoked (<100 cigarettes in lifetime)	No	I never drink		Yes	210	No	0	No
19	Male	Single	Catholic	Akan	Black/African	Secondary	Brown	No	No	No	No	No	No	No		No			No				None											No		No	No	No	No		Never smoked (<100 cigarettes in lifetime)	No	I never drink		Yes	630	No	0	No
18	Male	Single	Protestant	Akan	Black/African	Secondary	Brown	No	No	No	No	No	No	No		No			No				None											No		No	No	No	No		Never smoked (<100 cigarettes in lifetime)	Yes	I never drink		Yes	140	No	0	No
23	Male	Single	Protestant	Akan	Black/African	Bachelor's Degree	Brown	No	No	No	No	No	No	No		No			No				Glasses	Both	Occasionally									No		No	No	No	Yes		Never smoked (<100 cigarettes in lifetime)	No	I never drink		Yes	210	No	0	No
22	Female	Single	Protestant	Akan	Black/African	Secondary	Brown	No	No	No	No	No	No	No		No			No				Glasses	Near activities	Occasionally									No		No	No	No	Yes		Never smoked (<100 cigarettes in lifetime)	No	I never drink		Yes	28	No	0	No
22	Male	Single	Protestant	Akan	Black/African	Secondary	Brown	No	No	No	No	No	No	No		No			No				None											No		No	No	No	Yes		Never smoked (<100 cigarettes in lifetime)	No	I never drink		Yes	420	Yes	10	No
22	Male	Single	Protestant	Akan	Black/African	Secondary	Brown	No	No	No	No	No	No	No		No			No				None											No		No	No	No	No		Never smoked (<100 cigarettes in lifetime)	No	I never drink		Yes	105	Yes	20	No
20	Female	Single	Protestant	Akan	Black/African	Secondary	Brown	No	No	No	No	No	No	No		No			No				Glasses	Distance activities	Full-time									No		No	No	No	Yes		Never smoked (<100 cigarettes in lifetime)	No	I never drink		Yes	105	No	0	No
21	Female	Single	Protestant	Akan	Black/African	Secondary	Brown	No	No	No	No	No	No	No		Yes	Feroglobin	1 tablet daily	No				None											No		No	No	No	Yes		Never smoked (<100 cigarettes in lifetime)	No	I never drink		Yes	210	No	0	No
21	Female	Single	Protestant	Akan	Black/African	Secondary	Brown	No	No	No	No	No	No	No		No			Yes	Herbalife Nutrition	Proteins, Vitamins A,C &E, Calcium, Potassium	3 flat spoons with 400ml of water twice daily	None											No		No	No	No	No		Never smoked (<100 cigarettes in lifetime)	No	I never drink		Yes	840	No	0	No
19	Female	Single	Protestant	Akan	Black/African	Secondary	Brown	No	No	No	No	No	No	No		No			No				Glasses	Near activities	Part-time									No		No	No	No	Yes		Never smoked (<100 cigarettes in lifetime)	No	I never drink		Yes	105	No	0	No
19	Female	Single	Muslim	Northerner	Black/African	Secondary	Brown	No	No	No	No	No	No	No		No			No				None											No		No	No	No	Yes		Never smoked (<100 cigarettes in lifetime)	Yes	I never drink		Yes	300	No	0	No
24	Male	Single	Protestant	Akan	Black/African	Secondary	Brown	No	No	No	No	No	No	No		No			No				None											No		No	No	No	No		Never smoked (<100 cigarettes in lifetime)	No	I never drink		Yes	420	No	0	No
19	Female	Single	Protestant	Akan	Black/African	Secondary	Brown	No	No	No	No	No	No	No		Yes	Cetrizine	1 tablet daily	No				Glasses	Distance activities	Part-time									No		No	No	No	Yes		Never smoked (<100 cigarettes in lifetime)	No	I never drink		Yes	210	No	0	No
19	Female	Single	Protestant	Akan	Black/African	Secondary	Brown	No	No	No	No	No	No	No		No			No				None											No		No	No	No	No		Never smoked (<100 cigarettes in lifetime)	No	I never drink		Yes	105	No	0	No
19	Female	Single	Protestant	Akan	Black/African	Secondary	Brown	No	No	No	No	No	No	No		No			No				None											No		No	No	No	No		Never smoked (<100 cigarettes in lifetime)	No	I never drink		Yes	420	No	0	No
22	Female	Single	Protestant	Akan	Black/African	Secondary	Brown	No	No	No	No	No	No	No		No			No				None											No		No	No	No	No		Never smoked (<100 cigarettes in lifetime)	No	I never drink		Yes	280	No	0	No
21	Female	Single	Catholic	Akan	Black/African	Secondary	Brown	No	No	No	No	No	No	No		No			No				Glasses	Both	Part-time									No		No	No	No	No		Never smoked (<100 cigarettes in lifetime)	Yes	I never drink		Yes	2100	No	0	No
20	Female	Single	Catholic	Ewe	Black/African	Secondary	Brown	No	No	No	No	No	No	No		No			No				Glasses	Distance activities	Full-time									No		No	No	No	Yes		Never smoked (<100 cigarettes in lifetime)	No	I never drink		Yes	420	No	0	No
22	Female	Single	Protestant	Akan	Black/African	Bachelor's Degree	Brown	No	No	No	No	No	No	No		No			No				Glasses	Both	Part-time	-3				-3				No		No	No	No	No		Never smoked (<100 cigarettes in lifetime)	No	I never drink		Yes	200	No	0	No
21	Female	Single	Catholic	Ewe	Black/African	Secondary	Brown	No	No	No	No	No	No	No		No			No				None											No		No	No	No	Yes		Never smoked (<100 cigarettes in lifetime)	No	I drink only on special occasions	1 unit a week	Yes	280	No	0	No
21	Female	Single	Protestant	Ga	Black/African	Secondary	Brown	No	No	No	No	No	No	No		No			No				Glasses	Distance activities	Full-time	-0.25				-0.25				Yes	Dry Eye	No	No	No	Yes		Never smoked (<100 cigarettes in lifetime)	No	I never drink		Yes	210	No	0	No
21	Female	Single	Protestant	Ga	Black/African	secondary	Brown	No	No	No	No	No	No	No		No			No				Glasses	Both	Full-time	-1.5				-1.75				No		No	No	No	Yes		Never smoked (<100 cigarettes in lifetime)	No	I never drink		Yes	315	No	0	No
21	Female	Single	Catholic	Akan	Black/African	Secondary	Brown	No	No	No	No	No	No	No		No			No				Glasses	Distance activities	Full-time	-4				-4				No		No	No	No	Yes		Never smoked (<100 cigarettes in lifetime)	No	I never drink		Yes	420	No	0	No
20	Female	Single	Catholic	Akan	Black/African	Secondary	Brown	No	No	No	No	No	No	No		No			Yes	Folic Acid	Folic Acid	1 Tablet daily	None											No		No	No	No	No		Never smoked (<100 cigarettes in lifetime)	No	I never drink		Yes	350	No	0	No
23	Male	Single	Protestant	Akan	Black/African	Secondary	Brown	No	No	No	No	No	No	No		No			No				None											No		No	No	No	Yes		Never smoked (<100 cigarettes in lifetime)	No	I never drink		Yes	210	No	0	No
21	Female	Single	Muslim	Akan	Black/African	Secondary	Brown	No	No	No	No	No	No	No		No			No				None											No		No	No	No	No		Never smoked (<100 cigarettes in lifetime)	No	I never drink		Yes	250	No	0	Yes
23	Male	Single	Protestant	Akan	Black/African	Bachelor's Degree	Brown	No	No	No	No	No	No	No		No			Yes	Mivolis Vitamin C	Vitamin C	1 tablet daily	Glasses	Both	Occasionally	-0.25	-0.25	90	-0.375	0	-0.25	90	-0.125	No		No	No	No	Yes		Never smoked (<100 cigarettes in lifetime)	No	I never drink		Yes	2520	No	0	No
23	Male	Single	Protestant	Guan	Black/African	Secondary	Brown	No	No	No	No	No	No	No		No			No				None											No		No	No	No	No		Never smoked (<100 cigarettes in lifetime)	No	I never drink		Yes	420	Yes	30	No
22	Male	Single	Protestant	Ewe	Black/African	Bachelor's Degree	Brown	No	No	No	No	No	No	No		No			No				None											No		No	No	No	Yes		Never smoked (<100 cigarettes in lifetime)	No	I never drink		Yes	210	Yes	20	No
23	Male	Single	Protestant	Akan	Black/African	Secondary	Brown	No	No	No	No	No	No	No		No			No				None											No		No	No	No	No		Never smoked (<100 cigarettes in lifetime)	No	I never drink		Yes	840	No	0	No
24	Male	Single	Protestant	Akan	Black/African	Secondary	Brown	No	No	No	No	No	No	No		No			No				None											No		No	No	Yes	Yes		Never smoked (<100 cigarettes in lifetime)	No	I never drink		Yes	42	No	0	No
24	Male	Single	Protestant	Akan	Black/African	Secondary	Brown	No	No	No	No	No	No	No		No			No				None											No		No	No	Yes	No		Never smoked (<100 cigarettes in lifetime)	Yes	I drink only on special occasions	1 unit a week	Yes	840	No	0	No
23	Male	Single	Protestant	Akan	Black/African	Secondary	Brown	No	No	No	No	No	No	No		No			No				None											No		No	No	No	Yes		Never smoked (<100 cigarettes in lifetime)	No	I never drink		Yes	210	No	0	No
23	Male	Single	Protestant	Other	Black/African	Secondary	Brown	No	No	No	No	No	No	No		No			No				Glasses	Both	Full-time	-5	-1	180	-5.5	-5	-0.75	180	-5.375	No		No	No	No	Yes		Never smoked (<100 cigarettes in lifetime)	No	I never drink		Yes	630	No	0	No
23	Male	Single	Protestant	Akan	Black/African	Secondary	Brown	No	No	No	No	No	No	No		No			No				None											No		No	No	No	No		Never smoked (<100 cigarettes in lifetime)	No	I drink only on special occasions		Yes	420	No	0	No
24	Male	Single	Protestant	Akan	Black/African	Secondary	Brown	No	No	No	No	No	No	No		No			No				Glasses	Both	Part-time	0				0				No		No	No	No	Yes		Never smoked (<100 cigarettes in lifetime)	No	I never drink		Yes	210	No	0	No
23	Female	Single	Muslim	Northerner	Black/African	Secondary	Brown	No	No	No	No	No	No	No		No			Yes	Folic Acid	Folic acid	1 tablet daily	None											No		No	No	Yes	Yes		Never smoked (<100 cigarettes in lifetime)	No	I never drink		Yes	315	No	0	No
22	Male	Single	Catholic	Ga	Black/African	Secondary	Brown	No	No	No	No	No	No	No		No			No				None											No		No	Yes	No	Yes		Never smoked (<100 cigarettes in lifetime)	Yes	I drink once or twice a month	1 unit a week	Yes	420	No	0	No
20	Male	Single	Protestant	Akan	Black/African	Secondary	Brown	No	No	No	No	No	No	No		No			No				Glasses	Distance activities	Full-time									No		No	No	No	No		Never smoked (<100 cigarettes in lifetime)	No	I never drink		Yes	230	Yes	14	No
22	Female	Single	Muslim	Akan	Black/African	Doctorate Degree	Brown	No	No	No	No	No	No	No		No			No				None											No		No	No	No	No		Never smoked (<100 cigarettes in lifetime)	No	I never drink		Yes	42	No	0	No
25	Male	Single	Protestant	Akan	Black/African	Doctorate Degree	Brown	No	No	No	No	No	No	No		No			No				None											No		No	No	Yes	No		Never smoked (<100 cigarettes in lifetime)	No	I never drink		Yes	315	No	0	No
23	Female	Single	Protestant	Akan	Black/African	Secondary	Brown	No	No	No	No	No	No	No		No			No				Glasses	Both	Full-time	1.5				0.75				No		No	No	No	No		Never smoked (<100 cigarettes in lifetime)	Yes	I never drink		Yes	60	No	0	No
18	Male	Single	Protestant	Akan	Black/African	Secondary	Brown	No	No	No	No	No	No	No		No			No				None											No		No	No	No	Yes		Never smoked (<100 cigarettes in lifetime)	No	I never drink		Yes	630	No	0	No
24	Male	Single	Catholic	Akan	Black/African	Secondary	Brown	No	No	No	No	No	No	No		No			No				Glasses	Both	Full-time									No		No	No	No	Yes		Never smoked (<100 cigarettes in lifetime)	No	I never drink		Yes	945	No	0	No
22	Male	Single	Protestant	Akan	Black/African	Secondary	Brown	No	No	No	No	No	No	No		No			Yes	Gold Standard 100% Whey Protein	Whey protein isolate, Whey protien concentrate,Whey peptides,Coffee powder, Cocoa powder,Sucralose,Acesulfame potassium,Lecithin,Lactase	1 scoop(32 grams) whey protein powder with 6-8 fl oz of water once daily	None						-0.375				-0.125	No		No	No	No	Yes		Never smoked (<100 cigarettes in lifetime)	No	I drink only on special occasions	1 unit a week	Yes	80	No	0	No
23	Male	Single	Muslim	Akan	Black/African	Bachelor's Degree	Brown	No	No	No	No	No	No	No		No			No				None											No		No	No	No	No		Never smoked (<100 cigarettes in lifetime)	No	I never drink		Yes	45	No	0	No
21	Male	Single	Catholic	Akan	Black/African	Secondary	Brown	No	No	No	No	No	No	No		No			No				None											No		No	No	No	Yes		Never smoked (<100 cigarettes in lifetime)	No	I drink only on special occasions	1 unit a week	Yes	70	No	0	No
23	Male	Single	Protestant	Akan	Black/African	Secondary	Brown	No	No	No	No	No	No	No		No			No				None											No		No	No	No	Yes		Never smoked (<100 cigarettes in lifetime)	No	I never drink		Yes	420	No	0	No
21	Male	Single	Protestant	Akan	Black/African	Secondary	Brown	No	No	No	No	No	No	No		No			No				None											No		No	No	No	No		Never smoked (<100 cigarettes in lifetime)	No	I never drink		Yes	1050	No	0	Yes
22	Female	Single	Protestant	Akan	Black/African	Secondary	Brown	No	No	No	No	No	No	No		Yes	Fluconight (Cold and Cough)		No				None											No		No	No	No	No		Never smoked (<100 cigarettes in lifetime)	Yes	I drink only on special occasions	1 unit a week	Yes	315	No	0	No
22	Male	Single	Catholic	Akan	Black/African	Bachelor's Degree	Brown	No	No	No	No	No	No	No		No			Yes	Wellman Capsules	Siberian Ginseng extract,L-Carnitine,Citrus Bioflavonoids,L-Arginine, Betacarotene,L-Methionine, Vitamins A, B1,B2, B3,B6,B12,C,D,E, Biotin, Pantothenic Acid, Magnesium,Folic Acid,Iron, Copper,Maganese,Selenium,Chromium,Iodine	1 tablet daily	None											No		No	No	No	No		Never smoked (<100 cigarettes in lifetime)	No	I never drink		Yes	1200	Yes	200	No
21	Female	Single	Protestant	Akan	Black/African	Secondary	Brown	No	No	No	No	No	No	No		No			No				Glasses	Distance activities	Part-time	-0.25				-0.25				No		No	No	No	No		Never smoked (<100 cigarettes in lifetime)	No	I drink only on special occasions		Yes	480	No	0	No
21	Female	Single	Protestant	Akan	Black/African	Secondary	Brown	No	No	No	No	No	No	No		No			No				Glasses	Both	Full-time	0.5	-0.5	180	0.25	0.5	-0.5	180	0.25	No		No	No	No	Yes		Never smoked (<100 cigarettes in lifetime)	No	I never drink		Yes	315	No	0	No
24	Male	Single	Protestant	Akan	Black/African	Secondary	Brown	No	No	No	No	No	No	No		No			No				None											No		No	No	No	No		Never smoked (<100 cigarettes in lifetime)	No	I never drink		Yes	700	No	0	No
24	Male	Single	Protestant	Akan	Black/African	Bachelor's Degree	Brown	No	No	No	No	No	No	No		No			No				None											No		No	No	No	Yes		Never smoked (<100 cigarettes in lifetime)	No	I never drink		Yes	240	No	0	No
23	Female	Single	Protestant	Ewe	Black/African	Secondary	Brown	No	No	No	No	No	No	No		No			No				None											No		No	No	No	Yes		Never smoked (<100 cigarettes in lifetime)	No	I never drink		Yes	350	No	0	No
22	Male	Single	Catholic	Akan	Black/African	Secondary	Brown	No	No	No	No	No	No	No		No			No				None											No		No	No	No	No		Never smoked (<100 cigarettes in lifetime)	No	I never drink		Yes	315	No	0	No
21	Female	Single	Protestant	Akan	Black/African	Secondary	Brown	No	No	No	No	No	No	No		No			No				None											No		No	Yes	No	No		Never smoked (<100 cigarettes in lifetime)	No	I never drink		Yes	210	No	0	No
25	Male	Single	Protestant	Akan	Black/African	Secondary	Brown	No	No	No	No	No	No	No		No			No				None	Distance activities	Part-time	0	-0.25	180	-0.125	0	-0.25	180	-0.125	No		No	No	No	Yes		Never smoked (<100 cigarettes in lifetime)	No	I never drink		Yes	100	No	0	No
22	Female	Single	Protestant	Guan	Black/African	Secondary	Brown	No	No	No	No	No	No	No		No			No				None											No		No	No	Yes	Yes		Never smoked (<100 cigarettes in lifetime)	Yes	I never drink		Yes	280	No	0	No
19	Female	Single	Protestant	Akan	Black/African	Secondary	Brown	No	No	No	No	No	No	No		No			No				None											No		No	No	No	Yes		Never smoked (<100 cigarettes in lifetime)	Yes	I never drink		Yes	315	No	0	No
19	Female	Single	Protestant	Akan	Black/African	Secondary	Brown	No	No	No	No	No	No	No		No			No				None											No		No	No	No	No		Never smoked (<100 cigarettes in lifetime)	No	I never drink		Yes	120	No	0	No
18	Female	Single	Catholic	Akan	Black/African	Secondary	Brown	No	No	No	No	No	No	No		No			No				None											No		No	No	No	No		Never smoked (<100 cigarettes in lifetime)	No	I never drink		Yes	140	No	0	No
18	Male	Single	Catholic	Akan	Black/African	Secondary	Brown	No	No	No	No	No	No	No		No			No				Glasses	Near activities	Full-time									No		No	No	No	Yes		Never smoked (<100 cigarettes in lifetime)	No	I never drink		Yes	35	No	0	No
20	Male	Single	Protestant	Akan	Black/African	Secondary	Brown	No	No	No	No	No	No	No		No			No				None											No		No	No	No	No		Never smoked (<100 cigarettes in lifetime)	No	I never drink		Yes	105	No	0	No
21	Male	Single	Catholic	Akan	Black/African	Secondary	Brown	No	No	No	No	No	No	No		No			No				None											No		No	No	No	No		Never smoked (<100 cigarettes in lifetime)	No	I never drink		Yes	280	Yes	60	No
20	Male	Single	Protestant	Akan	Black/African	Secondary	Brown	No	No	No	No	No	No	No		No			No				None											No		No	No	No	No		Never smoked (<100 cigarettes in lifetime)	No	I never drink		Yes	140	No	0	No
18	Male	Single	Protestant	Akan	Black/African	Secondary	Brown	No	No	No	No	No	No	No		No			No				None											No		No	No	No	No		Never smoked (<100 cigarettes in lifetime)	No	I never drink		Yes	210	No	0	No
19	Male	Single	Protestant	Akan	Black/African	Secondary	Brown	No	No	No	No	No	No	No		No			No				None											No		No	No	No	No		Never smoked (<100 cigarettes in lifetime)	No	I never drink		Yes	50	No	0	No
19	Male	Single	Catholic	Northerner	Black/African	Secondary	Brown	No	No	No	No	No	No	No		No			No				None											No		No	No	No	No		Never smoked (<100 cigarettes in lifetime)	No	I never drink		Yes	280	No	0	No
18	Female	Single	Protestant	Akan	Black/African	Secondary	Brown	No	No	No	No	No	No	No		No			No				Glasses	Near activities	Part-time									No		No	Yes	No	No		Never smoked (<100 cigarettes in lifetime)	Yes	I never drink		Yes	350	No	0	No
24	Male	Single	Protestant	Akan	Black/African	Secondary	Brown	No	No	No	No	No	No	No		No			No				None											No		No	No	No	No		Never smoked (<100 cigarettes in lifetime)	No	I never drink		Yes	420	Yes	10	No
25	Male	Single	Protestant	Akan	Black/African	Secondary	Brown	No	No	No	No	No	No	No		No			No				None											No		No	No	No	Yes		Never smoked (<100 cigarettes in lifetime)	No	I never drink		Yes	280	No	0	No
18	Female	Single	Protestant	Akan	Black/African	Secondary	Brown	No	No	No	No	No	No	No		No			No				Glasses	Distance activities	Full-time									No		No	No	No	Yes		Never smoked (<100 cigarettes in lifetime)	No	I never drink		Yes	210	No	0	No
19	Male	Single	Protestant	Akan	Black/African	Secondary	Brown	No	No	No	No	No	No	No		No			Yes	Citro-C	Ascorbic Acid	1 tablet twice daily	None											No		No	No	No	No		Never smoked (<100 cigarettes in lifetime)	No	I never drink		Yes	420	No	0	No
19	Female	Single	Protestant	Akan	Black/African	Secondary	Brown	No	No	No	No	No	No	No		No			No				None											No		No	No	No	Yes		Never smoked (<100 cigarettes in lifetime)	No	I never drink		Yes	98	No	0	No
19	Male	Single	Catholic	Akan	Black/African	Secondary	Brown	No	No	No	No	No	No	No		No			No				None											No		No	No	No	Yes		Never smoked (<100 cigarettes in lifetime)	No	I never drink		Yes	735	No	0	No
19	Male	Single	Catholic	Ga	Black/African	Secondary	Brown	No	No	No	No	No	No	No		No			No				None											No		No	No	No	No		Never smoked (<100 cigarettes in lifetime)	No	I never drink		Yes	280	No	0	No
21	Male	Single	Protestant	Ewe	Black/African	Secondary	Brown	No	No	No	No	No	No	No		No			No				Glasses	Distance activities	Full-time	0	-1	180	-0.5	0	-1	180	-0.05	No		No	No	No	No		Never smoked (<100 cigarettes in lifetime)	No	I never drink		Yes	420	No	0	No
21	Female	Single	Other	Akan	Black/African	Secondary	Brown	No	No	No	No	No	No	No		No			No				Glasses	Distance activities	Full-time	-0.75				-0.75				No		No	No	No	No		Never smoked (<100 cigarettes in lifetime)	No	I never drink		Yes	2400	No	0	No
22	Female	Single	Protestant	Ewe	Black/African	Secondary	Brown	No	No	No	No	No	No	No		No			No				None											No		No	No	No	No		Never smoked (<100 cigarettes in lifetime)	No	I never drink		Yes	360	No	0	No
21	Female	Single	Protestant	Northerner	Black/African	Secondary	Brown	No	No	No	No	No	No	No		No			No				None											No		No	No	No	Yes		Never smoked (<100 cigarettes in lifetime)	No	I never drink		Yes	60	No	0	No
21	Female	Single	Protestant	Akan	Black/African	Secondary	Brown	No	No	No	No	No	No	No		No			No				Glasses	Near activities	Part-time	1.25				1				No		No	No	No	Yes		Never smoked (<100 cigarettes in lifetime)	No	I never drink		Yes	98	No	0	No
21	Female	Single	Protestant	Akan	Black/African	Secondary	Brown	No	No	No	No	No	No	No		No			No				Glasses	Distance activities	Full-time	-0.25				-0.75				No		No	Yes	No	Yes		Never smoked (<100 cigarettes in lifetime)	No	I never drink		Yes	600	No	0	No
20	Female	Single	Protestant	Akan	Black/African	Secondary	Brown	No	No	No	No	No	No	No		No			No				None											No		No	No	No	Yes		Never smoked (<100 cigarettes in lifetime)	No	I never drink		Yes	840	No	0	No
21	Male	Single	Protestant	Akan	Black/African	Secondary	Brown	No	No	No	No	No	No	No		Yes	Zincofer	10ml twice daily	Yes	Osteocalcin	Calcium, Magnesium, Vitamin D, Zinc	1 tablet daily	None											No		No	No	No	No		Never smoked (<100 cigarettes in lifetime)	No	I never drink		Yes	150	Yes	60	No
20	Female	Single	Catholic	Ewe	Black/African	Secondary	Brown	No	No	No	No	No	No	No		Yes	Zincofer	10ml twice daily	No				None											No		No	No	No	No		Never smoked (<100 cigarettes in lifetime)	Yes	I never drink		Yes	70	No	0	No
21	Female	Single	Muslim	Northerner	Black/African	Secondary	Brown	No	No	No	No	No	No	No		No			No				Glasses	Distance activities	Part-time	-0.25				-0.25				No		No	No	No	Yes		Never smoked (<100 cigarettes in lifetime)	No	I never drink		Yes	315	No	0	No
20	Female	Single	Protestant	Akan	Black/African	Secondary	Brown	No	No	No	No	No	No	No		No			No				None											No		No	No	No	No		Never smoked (<100 cigarettes in lifetime)	No	I never drink		Yes	540	No	0	No
22	Female	Single	Protestant	Akan	Black/African	Secondary	Brown	No	No	No	No	No	No	No		No			No				None											No		No	No	No	No		Never smoked (<100 cigarettes in lifetime)	No	I never drink		Yes	450	Yes	50	No
22	Female	Single	Protestant	Akan	Black/African	Secondary	Brown	No	No	No	No	No	No	No		No			No				None											No		No	No	No	Yes		Never smoked (<100 cigarettes in lifetime)	No	I drink only on special occasions		Yes	220	No	0	No
23	Female	Single	Protestant	Akan	Black/African	Secondary	Brown	No	No	No	No	No	No	No		No			Yes	Folic acid	Folic Acid	1 tablet daily	Glasses	Near activities	Occasionally	0.5				0.5				No		No	No	No	No		Never smoked (<100 cigarettes in lifetime)	No	I drink only on special occasions		Yes	10	No	0	No
21	Female	Single	Protestant	Akan	Black/African	Secondary	Brown	No	No	No	No	No	No	No		No			No				Glasses	Both	Part-time	-1.25				-1				No		No	No	No	Yes		Never smoked (<100 cigarettes in lifetime)	No	I never drink		Yes	280	No	0	No
24	Female	Single	Protestant	Akan	Black/African	Secondary	Brown	No	No	No	No	No	No	No		No			Yes	Bioferon	Ferric Ammonium Citrate, Cyanobalamin, Folic Acid, Sorbitol Solution	10ml twice daily	Glasses	Both	Occasionally	0.5				0.5				No		No	No	Yes	Yes	Presbyopia	Never smoked (<100 cigarettes in lifetime)	No	I never drink		Yes	135	No	0	No
23	Male	Single	Protestant	Akan	Black/African	Secondary	Brown	No	No	No	No	No	No	No		No			No				Glasses	Both	Full-time	-3.5	-0.5	180	-3.75	-3.5	-0.5	180	-3.75	No		No	No	No	Yes		Never smoked (<100 cigarettes in lifetime)	No	I never drink		Yes	700	No	0	No
24	Female	Single	Catholic	Akan	Black/African	Secondary	Brown	No	No	No	No	No	No	No		No			No				Glasses	Both	Full-time	-1	-0.25	90	-1.12	-1	-0.25	90	-1.12	No		No	No	No	Yes		Never smoked (<100 cigarettes in lifetime)	No	I never drink		Yes	1260	No	0	No
22	Male	Single	Protestant	Akan	Black/African	Secondary	Brown	No	No	No	No	No	No	No		No			No				None											No		No	No	No	No		Never smoked (<100 cigarettes in lifetime)	No	I never drink		Yes	420	No	0	No
20	Female	Single	Catholic	Northerner	Black/African	Secondary	Brown	No	No	No	No	No	No	No		No			No				None											No		No	No	No	No		Never smoked (<100 cigarettes in lifetime)	No	I never drink		Yes	120	No	0	No
22	Male	Single	Protestant	Ewe	Black/African	Secondary	Brown	No	No	No	No	No	No	No		No			No				None											No		No	No	No	No		Never smoked (<100 cigarettes in lifetime)	No	I never drink		Yes	315	No	0	No
20	Female	Single	Catholic	Akan	Black/African	Secondary	Brown	No	No	No	No	No	No	No		No			No				None											No		No	No	No	No		Never smoked (<100 cigarettes in lifetime)	No	I never drink		Yes	120	No	0	No
19	Female	Single	Protestant	Akan	Black/African	Secondary	Brown	No	No	No	No	No	No	No		No			Yes	Folic Acid	Folic Acid	1 tablet daily	None											No		No	No	No	No		Never smoked (<100 cigarettes in lifetime)	No	I never drink		Yes	330	No	0	No
23	Male	Single	Protestant	Akan	Black/African	Secondary	Brown	No	No	No	No	No	No	No		No			No				None											No		No	No	No	Yes		Never smoked (<100 cigarettes in lifetime)	No	I never drink		Yes	225	Yes	80	No
19	Female	Single	Protestant	Akan	Black/African	Secondary	Brown	No	No	No	No	No	No	No		No			Yes	Bioferon	Ferric Ammonium Citrate, Cyanobalamin, Folic Acid, Sorbitol Solution	10ml twice daily	None											No		No	No	No	Yes		Never smoked (<100 cigarettes in lifetime)	No	I never drink		Yes	270	No	0	No
18	Female	Single	Protestant	Akan	Black/African	Secondary	Brown	No	No	No	No	No	No	No		No			No				None											No		No	No	No	No		Never smoked (<100 cigarettes in lifetime)	No	I never drink		Yes	105	No	0	No
20	Male	Single	Muslim	Northerner	Black/African	Secondary	Brown	No	No	No	No	No	No	No		No			No				Glasses	Distance activities	Occasionally	-4				-3.25				No		No	No	No	No		Never smoked (<100 cigarettes in lifetime)	No	I never drink		Yes	315	No	0	No
20	Male	Single	Catholic	Akan	Black/African	Secondary	Brown	No	No	No	No	No	No	No		No			No				None											No		No	No	No	Yes		Never smoked (<100 cigarettes in lifetime)	No	I drink only on special occasions	1 unit a week	Yes	210	No	0	No
22	Male	Single	Protestant	Akan	Black/African	Secondary	Brown	No	No	No	No	No	No	No		No			No				None											No		No	No	No	No		Never smoked (<100 cigarettes in lifetime)	No	I never drink		Yes	220	No	0	No
20	Male	Single	Muslim	Northerner	Black/African	Secondary	Brown	No	No	No	No	No	No	No		No			No				None											No		No	No	No	No		Never smoked (<100 cigarettes in lifetime)	No	I never drink		Yes	525	No	0	No
19	Male	Single	Protestant	Akan	Black/African	Secondary	Brown	No	No	No	No	No	No	No		No			No				Glasses	Distance activities	Full-time	-5				-5				No		No	No	No	No		Never smoked (<100 cigarettes in lifetime)	No	I never drink		Yes	630	No	0	No
18	Female	Single	Protestant	Akan	Black/African	Secondary	Brown	No	No	No	No	No	No	No		No			No				Glasses	Distance activities	Part-time	-0.5			-0.5	-0.5			-0.5	No		No	No	No	No		Never smoked (<100 cigarettes in lifetime)	No	I never drink		Yes	105	No	0	No
18	Male	Single	Catholic	Akan	Black/African	Secondary	Brown	No	No	No	No	No	No	No		No			Yes	Gold Standard 100% Whey Protein	Whey protein isolate, Whey protien concentrate,Whey peptides,Coffee powder, Cocoa powder,Sucralose,Acesulfame potassium,Lecithin,Lactase	1 scoop(32 grams) whey protein powder with 6-8 fl oz of water once daily	Glasses	Near activities	Occasionally	0	-0.5	90	-0.25	0	-0.5	90	-0.25	No		No	No	No	No		Never smoked (<100 cigarettes in lifetime)	No	I never drink		Yes	420	No	0	No
18	Male	Single	Protestant	Akan	Black/African	Secondary	Brown	No	No	No	No	No	No	No		No			No				Glasses	Distance activities	Full-time									No		No	No	No	Yes		Never smoked (<100 cigarettes in lifetime)	No	I never drink		Yes	420	No	0	No
21	Male	Single	Protestant	Akan	Black/African	Secondary	Brown	No	No	No	No	No	No	No		No			No				Glasses	Distance activities	Full-time	-0.5				-0.5				No		No	No	No	Yes		Never smoked (<100 cigarettes in lifetime)	No	I never drink		Yes	210	No	0	No
21	Male	Single	Catholic	Akan	Black/African	Secondary	Brown	No	No	No	No	No	No	No		No			No				Glasses	Near activities	Part-time	-0.5				0				No		No	No	No	No		Never smoked (<100 cigarettes in lifetime)	No	I never drink		Yes	240	Yes	180	No
19	Male	Single	Protestant	Akan	Black/African	Secondary	Brown	No	No	No	No	No	No	No		No			No				None											No		No	No	No	No		Never smoked (<100 cigarettes in lifetime)	No	I never drink		Yes	770	Yes	30	No
19	Female	Single	Protestant	Akan	Black/African	Secondary	Brown	No	No	No	No	No	No	No		No			Yes	Zurion	Vitamins A,B1,B2,B6,B12,C,D,E&K, Folic Acid, Biotin, Pantothenic Acid, Calcium,Iron, Phosphorus,Iodine, Magnesium,Zinc, Copper,Potassium,Selenium, Manganese	1 tablet daily	None											No		No	Yes	No	No		Never smoked (<100 cigarettes in lifetime)	No	I never drink		Yes	280	No	0	No
18	Female	Single	Catholic	Akan	Black/African	Secondary	Brown	No	No	No	No	No	No	No		No			No				None											No		No	No	No	No		Never smoked (<100 cigarettes in lifetime)	No	I never drink		Yes	255	No	0	No
19	Female	Single	Other	Akan	Black/African	Secondary	Brown	No	No	No	No	No	No	No		No			No				None											No		No	No	No	No		Never smoked (<100 cigarettes in lifetime)	No	I never drink		Yes	560	No	0	No
18	Female	Single	Protestant	Akan	Black/African	Secondary	Brown	No	No	No	No	No	No	No		No			No				None											No		No	No	No	No		Never smoked (<100 cigarettes in lifetime)	No	I never drink		Yes	420	No	0	No
22	Female	Single	Muslim	Northerner	Black/African	Secondary	Brown	No	No	No	No	No	No	No		No			No				None											No		No	No	No	Yes		Never smoked (<100 cigarettes in lifetime)	No	I never drink		Yes	15	No	0	No
21	Female	Single	Protestant	Akan	Black/African	Secondary	Brown	No	No	No	No	No	No	No		No			No				None											No		No	No	No	No		Never smoked (<100 cigarettes in lifetime)	No	I never drink		Yes	310	No	0	No
21	Female	Single	Protestant	Akan	Black/African	Secondary	Brown	No	No	No	No	No	No	No		No			No				Glasses	Both	Occasionally	0				0				No		No	No	No	No		Never smoked (<100 cigarettes in lifetime)	No	I drink only on special occasions		Yes	140	No	0	No
19	Female	Single	Catholic	Akan	Black/African	Secondary	Brown	No	No	No	No	No	No	No		No			No				None											No		No	No	No	No		Never smoked (<100 cigarettes in lifetime)	No	I never drink		Yes	420	No	0	No
21	Female	Single	Catholic	Akan	Black/African	Secondary	Brown	No	No	No	No	No	No	No		No			No				Glasses	Distance activities	Part-time	0				0				Yes	Allergic Conjunctivitis	No	No	No	No		Never smoked (<100 cigarettes in lifetime)	No	I never drink		Yes	100	No	0	No
21	Female	Single	Catholic	Akan	Black/African	Secondary	Brown	No	No	No	No	No	No	No		No			No				None											No		No	No	No	No		Never smoked (<100 cigarettes in lifetime)	No	I never drink		Yes	42	No	0	No
21	Female	Single	Protestant	Akan	Black/African	Secondary	Brown	No	No	No	No	No	No	No		Yes	Amoxiclav, Metronidazole	1 tablet twice daily	No				None											No		No	No	No	No		Never smoked (<100 cigarettes in lifetime)	No	I never drink		Yes	520	No	0	No
21	Male	Single	Protestant	Akan	Black/African	Secondary	Brown	No	No	No	No	No	No	No		No			No				None											No		No	No	No	Yes		Never smoked (<100 cigarettes in lifetime)	No	I never drink		Yes	450	No	0	No
22	Male	Single	Protestant	Ga	Black/African	Secondary	Brown	No	No	No	No	No	No	No		No			No				None											No		No	No	No	Yes		Never smoked (<100 cigarettes in lifetime)	No	I never drink		Yes	315	Yes	8	No
19	Female	Single	Catholic	Akan	Black/African	Secondary	Brown	No	No	No	No	No	No	No		No			No				None											No		No	No	No	No		Never smoked (<100 cigarettes in lifetime)	Yes	I never drink		Yes	280	No	0	No
22	Male	Single	Protestant	Akan	Black/African	Secondary	Brown	No	No	No	No	No	No	No		No			No				None											No		No	No	No	Yes		Never smoked (<100 cigarettes in lifetime)	No	I never drink		Yes	105	No	0	No
19	Female	Single	Protestant	Akan	Black/African	Secondary	Brown	No	No	No	No	No	No	No		No			No				None											No		No	No	No	No		Never smoked (<100 cigarettes in lifetime)	No	I never drink		Yes	280	No	0	No
20	Female	Single	Protestant	Akan	Black/African	Secondary	Brown	No	No	No	No	No	No	No		No			Yes	Multivitamin Tablet	Vitamins A,B1,B2,Phenylananine	1 tablet twice daily	None											No		No	No	No	No		Never smoked (<100 cigarettes in lifetime)	No	I never drink		Yes	140	No	0	No
23	Male	Single	Protestant	Guan	Black/African	Secondary	Brown	No	No	No	No	No	No	No		No			No				Glasses	Distance activities	Part-time									No		No	No	No	No		Never smoked (<100 cigarettes in lifetime)	No	I drink only on special occasions		Yes	270	Yes	10	No
19	Female	Single	Protestant	Akan	Black/African	Secondary	Brown	No	No	No	No	No	No	No		No			No				None											No		No	No	No	No		Never smoked (<100 cigarettes in lifetime)	No	I never drink		Yes	140	No	0	No
23	Male	Single	Atheist	Guan	Black/African	Secondary	Brown	No	No	No	No	No	No	No		No			No				None											No		No	No	No	No		Never smoked (<100 cigarettes in lifetime)	No	I drink only on special occasions	1 unit a week	Yes	350	Yes	90	No
23	Male	Single	Protestant	Akan	Black/African	Secondary	Brown	No	No	No	No	No	No	No		No			No				Glasses	Distance activities	Full-time	-0.25				-0.25				No		No	No	No	No		Never smoked (<100 cigarettes in lifetime)	No	I never drink		Yes	20	No	0	No
25	Male	Married	Protestant	Akan	African American	Bachelor's Degree	Brown	No	No	No	No	No	No	No		Yes	Rhizin	one tablet daily	Yes	Gyprone Plus	Cyproheptadine,Vitamins B1,B2,B6 &B12, Calcium Pantothenate	One tablet per week	None											No		No	No	No	Yes		Never smoked (<100 cigarettes in lifetime)	No	I never drink		Yes	1200	No	0	No
22	Male	Single	Protestant	Akan	Black/African	Secondary	Brown	No	No	No	No	No	No	No		No			No				None											No		No	No	No	No		Never smoked (<100 cigarettes in lifetime)	No	I never drink		Yes	40	No	0	No
23	Male	Single	Protestant	Akan	Black/African	Secondary	Brown	No	No	No	No	No	No	No		No			No				None											No		No	No	Yes	Yes		Never smoked (<100 cigarettes in lifetime)	No	I never drink		Yes	300	No	0	No
25	Male	Single	Other	Ewe	Black/African	Secondary	Brown	No	No	No	No	No	No	No		No			No				None											No		No	No	No	No		Never smoked (<100 cigarettes in lifetime)	No	I drink only on special occasions		Yes	525	No	0	No
22	Male	Single	Protestant	Akan	Black/African	Secondary	Brown	No	No	No	No	No	No	No		No			No				None											No		No	No	No	No		Never smoked (<100 cigarettes in lifetime)	No	I never drink		Yes	315	No	0	No
22	Male	Single	Muslim	Northerner	Black/African	Secondary	Brown	No	No	No	No	No	No	No		No			No				None											No		No	No	No	No		Never smoked (<100 cigarettes in lifetime)	No	I never drink		Yes	630	No	0	No
21	Male	Single	Protestant	Akan	Black/African	Secondary	Brown	No	No	No	No	No	No	No		No			No				None											No		No	No	No	No		Never smoked (<100 cigarettes in lifetime)	No	I drink once or twice a month	1 unit a week	Yes	168	No	0	No
23	Male	Single	Protestant	Akan	Black/African	Secondary	Brown	No	No	No	No	No	No	No		No			No				None											No		No	No	No	No		Never smoked (<100 cigarettes in lifetime)	No	I never drink		Yes	630	No	0	No
22	Male	Single	Other	Akan	Black/African	Bachelor's Degree	Brown	No	No	No	No	No	No	No		No			No				None											No		No	No	No	No	Presbyopia	Never smoked (<100 cigarettes in lifetime)	No	I drink once or twice a month	1 unit a week	Yes	60	No	0	No
21	Male	Single	Protestant	Akan	Black/African	Secondary	Brown	No	No	No	No	No	No	No		No			No				None											No		No	No	No	No	Glaucoma	Never smoked (<100 cigarettes in lifetime)	No	I never drink		Yes	210	No	0	No
23	Male	Single	Protestant	Akan	Black/African	Secondary	Brown	No	No	No	No	No	No	No		No			No				Glasses	Distance activities	Full-time									No		No	No	No	Yes		Never smoked (<100 cigarettes in lifetime)	No	I drink once or twice a month	6-10 units a week	Yes	630	No	0	No
24	Male	Single	Protestant	Akan	Black/African	Bachelor's Degree	Brown	No	No	No	No	No	No	No		No			No				Glasses	Distance activities	Full-time	0.75	-0.5	90	0.5	0.75	-0.5	90	0.5	No		No	No	No	Yes		Never smoked (<100 cigarettes in lifetime)	No	I never drink		Yes	168	No	0	No
23	Female	Single	Protestant	Akan	Black/African	Secondary	Brown	No	No	No	No	No	No	No		No			No				None											No		No	No	No	No		Never smoked (<100 cigarettes in lifetime)	No	I never drink		Yes	120	Yes	120	No
25	Male	Single	Protestant	Akan	Black/African	Secondary	Brown	No	No	No	No	No	No	No		No			No				Glasses	Both	Full-time	0.5	-0.25	180	0.5	0.5	-0.25	180	0.5	No		No	No	No	No		Never smoked (<100 cigarettes in lifetime)	No	I never drink		Yes	140	No	0	No
20	Male	Single	Protestant	Akan	Black/African	Secondary	Brown	No	No	No	No	No	No	No		No			No				None											No		No	Yes	Yes	No		Never smoked (<100 cigarettes in lifetime)	No	I never drink		Yes	1300	Yes	10	No
24	Male	Single	Protestant	Akan	Black/African	Secondary	Brown	No	No	No	No	No	No	No		Yes	Becotin	1 tablet daily	Yes	Eyecopen	Lycopene, Beta carotenoids,Alpha-lipoic acid, Omega-3 fish oil, Zinc,Chromium,Selenium, Manganese, Copper	1 tablet daily	Glasses	Distance activities	Occasionally									No		No	No	No	Yes		Never smoked (<100 cigarettes in lifetime)	No	I never drink		Yes	70	No	0	No
25	Female	Single	Protestant	Ga	Black/African	Secondary	Brown	No	No	No	No	No	No	No		No			No				None											No		No	No	No	Yes		Never smoked (<100 cigarettes in lifetime)	No	I never drink		Yes	200	No	0	No
20	Female	Single	Protestant	Ga	Black/African	Secondary	Brown	No	No	No	No	No	No	No		No			No				None											No		No	No	No	No		Never smoked (<100 cigarettes in lifetime)	No	I never drink		Yes	210	No	0	No
19	Female	Single	Catholic	Akan	Black/African	Secondary	Brown	No	No	No	No	No	No	No		No			No				Glasses	Both	Full-time									No		No	No	No	Yes		Never smoked (<100 cigarettes in lifetime)	No	I never drink		Yes	84	No	0	No
21	Female	Single	Catholic	Akan	Black/African	Secondary	Brown	No	No	No	No	No	No	No		Yes	Ciprofloxacin	1 tablet 3 times daily	No				None											No		No	No	No	Yes		Never smoked (<100 cigarettes in lifetime)	No	I never drink		Yes	200	No	0	No
20	Male	Single	Protestant	Akan	Black/African	Secondary	Brown	No	No	No	No	No	No	No		No			No				None											No		No	No	Yes	Yes		Never smoked (<100 cigarettes in lifetime)	No	I never drink		Yes	1680	No	0	No
20	Male	Single	Catholic	Ewe	Black/African	Secondary	Brown	No	No	No	No	No	No	No		No			No				None											No		No	No	No	No		Never smoked (<100 cigarettes in lifetime)	No	I never drink		Yes	105	Yes	15	No
21	Female	Single	Protestant	Akan	Black/African	Secondary	Brown	No	No	No	No	No	No	No		No			Yes	Becoactin	Cyproheptadin, Vitamin B Complex	10ml 3 times daily	Glasses	Distance activities	Occasionally	-0.5	-0.5	90	-0.75	-0.25				No		No	No	No	Yes		Never smoked (<100 cigarettes in lifetime)	No	I never drink		Yes	420	No	0	No
19	Female	Single	Protestant	Akan	Black/African	Secondary	Brown	No	No	No	No	No	No	No		No			No				None											No		No	No	Yes	No		Never smoked (<100 cigarettes in lifetime)	No	I never drink		Yes	140	No	0	No
22	Male	Single	Protestant	Akan	Black/African	Secondary	Brown	No	No	No	No	No	No	No		No			No				None											No		No	No	No	No		Never smoked (<100 cigarettes in lifetime)	No	I never drink		Yes	840	Yes	420	No
[truncated: 58 more columns]
